# Supplementary material for: Increased frequency of germline BRCA2 mutations associates with prostate cancer metastasis in a racially diverse patient population
Source: Prostate Cancer Prostatic Dis. 2018 Dec 12;22(3):406–10. doi: 10.1038/s41391-018-0114-1 (PMC6760554; doi:10.1038/s41391-018-0114-1)
Supplement: Supplementary file 1 — Supplementary Table 4 [file 41391_2018_114_MOESM1_ESM.xlsx]

## Sheet: Sheet1
Supplementary Table 4: Non-coding variants identified in the BRCA1 and BRCA2 genes
Unique non-coding variants are shown including those in introns, synonymous (synon) variants, untranslated (UTR) region variants and variants upstream or downstream of the respective genes.
Variants in the dbSNP database are shown (IDS) as well as the allele count (AC) and allele frequency (AF) in the 1000 (1KG) genomes database.
Variants observed <10 times in 1KG were looked up in CLINVAR (https://www.ncbi.nlm.nih.gov/clinvar) and the consensus of badged labs reported.
Selected variants were looked up in the gnomad database (http://gnomad.broadinstitute.org/).
Gene	Gene Location	CHROM	LOCATION	IDS	REF	VAR	Variant	1KG_AC	1KG_AF		gnomad	Clinvar
BRCA2	downstream	chr13	32907533		G	C	c.*2011G>C
BRCA2	downstream	chr13	32907535		TGTC	T	c.*2011_*2011delGT
BRCA2	downstream	chr13	32907620	rs144549870	TATCT		c.*2011_*2011delTATCT	79	0.0157748
BRCA2	downstream	chr13	32910328	rs2320236	T	C	c.*2011T>C	874	0.174521
BRCA2	downstream	chr13	32910351	rs11571651	G	T	c.*2011G>T	368	0.0734824
BRCA2	downstream	chr13	32910359	rs116486565	T	C	c.*2011T>C	30	0.00599042			Benign
BRCA1	downstream	chr17	41256074		C	A	c.*455G>T
BRCA1	downstream	chr17	41256075		CA	AC	c.*455_*455delTGinsGT
BRCA1	downstream	chr17	41256087		G	A	c.*455C>T
BRCA1	downstream	chr17	41256088	rs578250989	A	G	c.*455T>C	8	0.00159744		1x in gnomad
BRCA1	downstream	chr17	41256098		AG	GA	c.*455_*455delCTinsTC
BRCA1	downstream	chr17	41256100		A	AAAG,G	c.*455T>C
BRCA1	downstream	chr17	41256103	rs147856441	AAG		c.*455_*455delCTT	1977	0.394768
BRCA1	downstream	chr17	41256122		A	G	c.*455T>C	1	0.000199681			B/LB
BRCA2	Intron	chr13	32893207	rs81002830	T	A	c.68-7T>A	6	0.00119808			Benign
BRCA2	Intron	chr13	32899388	rs11571610	A	C	c.425+67A>C	372	0.0742812
BRCA2	Intron	chr13	32900149	rs3783265	T	C	c.426-89T>C	372	0.0742812
BRCA2	Intron	chr13	32900440	rs11571622	A	T	c.516+21A>T	45	0.00898562
BRCA2	Intron	chr13	32900521	rs56251699	T	C	c.516+102T>C	10	0.00199681			LB
BRCA2	Intron	chr13	32900547	rs570584580	G	A	c.517-89G>A	1	0.000199681			LB
BRCA2	Intron	chr13	32900586		T	C	c.517-50T>C
BRCA2	Intron	chr13	32900617	rs11571623	C	T	c.517-19C>T	41	0.0081869
BRCA2	Intron	chr13	32903685	rs2126042	C	T	c.681+56C>T	931	0.185903
BRCA2	Intron	chr13	32905024	rs376686897	A	G	c.682-32A>G				46 in gnomad, mostly EUR
BRCA2	Intron	chr13	32905041		C	T	c.682-15C>T
BRCA2	Intron	chr13	32906237	rs58259010	G	C	c.794-172G>C	36	0.0071885
BRCA2	Intron	chr13	32915367	rs367716457	T	C	c.6841+34T>C
BRCA2	Intron	chr13	32915414	rs11571661	AATT		c.6841+80_6841+83delTTAA	1331	0.265775
BRCA2	Intron	chr13	32918622	rs11571673	T	A	c.6842-73T>A	8	0.00159744			LB
BRCA2	Intron	chr13	32920844	rs206080	T	C	c.6938-120T>C	4878	0.974042
BRCA2	Intron	chr13	32921086	rs56014558	G	A	c.7007+53G>A	2	0.000399361			LB
BRCA2	Intron	chr13	32928936	rs76584943	A	G	c.7008-62A>G	19	0.00379393
BRCA2	Intron	chr13	32929431	rs81002852	G	A	c.7435+6G>A	5	0.000998403			B/LB
BRCA2	Intron	chr13	32929448		A	G	c.7435+23A>G
BRCA2	Intron	chr13	32930434	rs11571706	C	T	c.7436-131C>T	30	0.00599042
BRCA2	Intron	chr13	32930785	rs190660894	G	A	c.7617+39G>A	3	0.000599042			B/LB
BRCA2	Intron	chr13	32932072	rs81002819	C	G	c.7805+6C>G	8	0.00159744			B/LB
BRCA2	Intron	chr13	32932089	rs113653200	G	A	c.7805+23G>A	7	0.00139776			LB
BRCA2	Intron	chr13	32936646	rs9534262	T	C	c.7806-14T>C	2662	0.53155
BRCA2	Intron	chr13	32936853	rs183623188	C	T	c.7976+23C>T					LB
BRCA2	Intron	chr13	32937779	rs11571719	G	A	c.8331+109G>A	41	0.0081869
BRCA2	Intron	chr13	32945368	rs201392123		C	c.8632+132dupC	45	0.00898562
BRCA1	Intron	chr17	41197829	rs8176316	G	T	c.5531-10C>A	28	0.00559105
BRCA1	Intron	chr17	41199645		CA	AT	c.5530+15_5530+16delTGinsAT
BRCA1	Intron	chr17	41201070	rs8176307	A	G	c.5469+68T>C	53	0.0105831
BRCA1	Intron	chr17	41201130	rs55946644	A	G	c.5469+8T>C	25	0.00499201
BRCA1	Intron	chr17	41203154	rs193149108	G	A	c.5341-20C>T	2	0.000399361			LB
BRCA1	Intron	chr17	41215347		T	C	c.5256+3A>G
BRCA1	Intron	chr17	41215825	rs3092994	C	T	c.5215+66G>A	1715	0.342452			Benign
BRCA1	Intron	chr17	41216021	rs8176258	G	A	c.5138-53C>T	55	0.0109824
BRCA1	Intron	chr17	41219732	rs80358035	T	C	c.5050-20A>G	12	0.00239617
BRCA1	Intron	chr17	41228501		T	C	c.4547+4A>G				0 in gnomad	Max ent 10.6 wt, 9.5 mut
BRCA1	Intron	chr17	41231516	rs8176193	C	T	c.4358-100G>A	1770	0.353435
BRCA1	Intron	chr17	41256877	rs80358101	A	G	c.301+8T>C	1	0.000199681			B/LB
BRCA1	Intron	chr17	41258450	rs8176128	A	T	c.212+23T>A	53	0.0105831
BRCA1	Intron	chr17	41267632	rs8176100	G	A	c.134+111C>T	19	0.00379393
BRCA1	Intron	chr17	41267808	rs273902790	AG	A	c.81-12_81-11delCTinsTA					B/LB
BRCA1	Intron	chr17	41267809	rs56328013	G	C	c.81-13C>G	5	0.000998403
BRCA1	Intron	chr17	41267810	rs80358006	G	A	c.81-14C>T					B/LB
BRCA1	Intron	chr17	41267861	rs80358117	C	G	c.81-65G>C					c.81-65G>C
BRCA1	Intron	chr17	41275983	rs180905862	T	C	c.80+51A>G	2	0.000399361
BRCA2	synon	chr13	32893344	rs28897700	A	G	p.Gln66GLN	10	0.00199681
BRCA2	synon	chr13	32893377	rs114446594	T	G	p.Thr77Thr	15	0.00299521
BRCA2	synon	chr13	32893410		G	A	p.Leu88Leu				0 in gnomad	not near splice
BRCA2	synon	chr13	32906890	rs34355306	A	G	p.Glu425Glu	33	0.00658946			Benign
BRCA2	synon	chr13	32906980	rs1801439	A	G	p.Ser455Ser	369	0.0736821			Benign
BRCA2	synon	chr13	32907010	rs11571641	A	C	p.Val465Val					LB
BRCA2	synon	chr13	32907403	rs11571642	T	C	p.Asp596Asp	41	0.0081869
BRCA2	synon	chr13	32910403	rs11571652	T	C	p.Gly637Gly	12	0.00239617
BRCA2	synon	chr13	32910637	rs112566179	A	G	p.Gly715Gly	2	0.000399361			Benign
BRCA2	synon	chr13	32910721	rs1801499	T	C	p.His743His	368	0.0734824
BRCA2	synon	chr13	32911756	rs36060526	T	C	p.Pro1088Pro	34	0.00678914
BRCA2	synon	chr13	32911888	rs1801406	A	G	p.Lys1132Lys	1336	0.266773
BRCA2	synon	chr13	32912008	rs1799952	G	A	p.Ser1172Ser	8	0.00159744			Benign
BRCA2	synon	chr13	32912299	rs543304	T	C	p.Val1269Val	842	0.168131
BRCA2	synon	chr13	32912560	rs28897724	G	A	p.Leu1356Leu	2	0.000399361			Benign
BRCA2	synon	chr13	32913055	rs206075	A	G	p.Leu1521Leu	4878	0.974042
BRCA2	synon	chr13	32913070	rs202022822	A	G	p.Thr1526Thr	1	0.000199681			Benign
BRCA2	synon	chr13	32913076	rs80359788	C	T	p.Ser1528Ser	2	0.000399361			LB
BRCA2	synon	chr13	32913358		A	G	p.Arg1622Arg				0 in gnomad	not near splice
BRCA2	synon	chr13	32913691	rs28897734	C	T	p.Ser1733Ser	8	0.00159744			Benign
BRCA2	synon	chr13	32913910	rs34351119	A	G	p.Glu1806Glu	34	0.00678914
BRCA2	synon	chr13	32914207		T	C	p.His1905His					not near splice
BRCA2	synon	chr13	32914549	rs147961615	C	T	p.Asn2019Asn	12	0.00239617
BRCA2	synon	chr13	32915005	rs206076	G	C	p.Val2171Val	4876	0.973642
BRCA2	synon	chr13	32929232	rs1799955	A	G	p.Ser2414Ser	1165	0.232628
BRCA2	synon	chr13	32931887	rs61754138	G	A	p.Thr2542Thr	21	0.00419329
BRCA2	synon	chr13	32944574	rs201057885	T	C	p.Tyr2789Tyr	1	0.000199681			LB
BRCA2	synon	chr13	32944667	rs9590940	A	C	p.Val2820Val	72	0.014377
BRCA2	synon	chr13	32953549	rs28897754	G	A	p.Lys2950Lys					LB
BRCA2	synon	chr13	32972370	rs80359810	T	C	p.Val3240Val					LB
BRCA2	synon	chr13	32972760	rs28897762	G	A	p.Arg3370Arg	4	0.000798722			Benign
BRCA1	synon	chr17	41226379	rs28897692	C	T	p.Thr1548Thr					LB
BRCA1	synon	chr17	41234470	rs1060915	A	G	p.Ser1436Ser	1684	0.336262
BRCA1	synon	chr17	41244734	rs80356851	T	C	p.Pro938Pro	11	0.00219649
BRCA1	synon	chr17	41244815	rs1800740	T	C	p.Gly911Gly	3	0.000599042			LB
BRCA1	synon	chr17	41245237	rs16940	A	G	p.Leu771Leu	1679	0.335264
BRCA1	synon	chr17	41245316	rs4986846	A	G	p.Ala744Ala	3	0.000599042			Benign
BRCA1	synon	chr17	41245439	rs4986844	T	C	p.Thr703Thr	8	0.00159744			Benign
BRCA1	synon	chr17	41245466	rs1799949	G	A	p.Ser694Ser	1685	0.336462
BRCA1	synon	chr17	41245577	rs28897679	T	C	p.Gln657Gln	32	0.00638978
BRCA1	synon	chr17	41245637	rs62625305	A	G	p.Thr637Thr					LB
BRCA1	synon	chr17	41246435		A	C	p.Pro371Pro					not near splice
BRCA1	synon	chr17	41246567	rs1800063	T	C	p.Thr327Thr	3	0.000599042			Benign
BRCA1	synon	chr17	41246588		T	C	p.Arg320Arg					not near splice
BRCA1	synon	chr17	41246783	rs62625299	C	T	p.Glu255Glu	5	0.000998403			LB
BRCA1	synon	chr17	41276093	rs149402012	G	A	p.Arg7Arg	8	0.00159744			Benign
BRCA2	upstream	chr13	32944713	rs11571743	A	G		51	0.0101837
BRCA2	upstream	chr13	32944741	rs11571744	C	T		81	0.0161741
BRCA2	upstream	chr13	32944776	rs142947698	G	A		25	0.00499201
BRCA2	upstream	chr13	32953319	rs11571768	A	G		8	0.00159744		1% in Africans in gnomad	LB
BRCA2	upstream	chr13	32953388	rs4942486	T	C		2562	0.511581
BRCA2	upstream	chr13	32953750	rs81002901	T	C		7	0.00139776			Benign
BRCA2	upstream	chr13	32954303		T						0 in gnomad
BRCA2	upstream	chr13	32968683	rs80220521	T	A		31	0.0061901
BRCA2	upstream	chr13	32968743	rs9595456	G	A		253	0.0505192
BRCA2	upstream	chr13	32968809	rs276174919	T							LB
BRCA2	upstream	chr13	32968810	rs11571818	T	C	n.-1T>C	22	0.00439297
BRCA2	upstream	chr13	32969079	rs81002867	A	C	n.-1A>C					B/LB
BRCA2	upstream	chr13	32970904	rs751190592	G	A	n.-1G>A				2x in gnomad	~-125G>A
BRCA1	upstream	chr17	41228466	rs371380546	T	C		4	0.000798722
BRCA1	upstream	chr17	41249315	rs273902774,~rs1799736	T		n.-3delA					B/LB
BRCA1	upstream	chr17	41249364	rs273902772,rs8176144	A		n.-3delT	1677	0.334864
BRCA1	upstream	chr17	41249386	rs8176143	A	G	n.-3T>C	34	0.00678914
BRCA1	upstream	chr17	41251646	rs8176140	T	A	n.-3A>T	1766	0.352636
BRCA1	upstream	chr17	41251728	rs144033340	C	G	n.-3G>C	6	0.00119808
BRCA1	upstream	chr17	41251931	rs799923	G	A	n.-3C>T	494	0.0986422
BRCA2	UTR	chr13	32890572	rs1799943	G	A	c.-26G>A	1048	0.209265
BRCA2	UTR	chr13	32890583	rs138705202	A	C	c.-15A>C	4	0.000798722			B/LB
BRCA2	UTR	chr13	32890587	rs76874770	C	T	c.-11C>T	22	0.00439297
BRCA2	UTR	chr13	32972938	rs573123419	C	T	c.*31C>T	1	0.000199681		10x in gnomad, mostly EUR
BRCA1	UTR	chr17	41197659	rs3092995	G	C	c.*36C>G	78	0.0155751
